# Supplementary material for: Prevalence and spectrum of germline BRCA1 and BRCA2 mutations in multiethnic cohort of breast cancer patients in Brunei Darussalam
Source: PLoS One. 2025 Jun 18;20(6):e0312635. doi: 10.1371/journal.pone.0312635 (PMC12176220; doi:10.1371/journal.pone.0312635)
Supplement: S1 Table — *, Termination; AA, amino acid; AF, Allele Frequency; Freq, Frequency; FS, Frameshift; Nov, Novel; Ref, Reference; Rep, Reported. (XLSX) [file pone.0312635.s003.xlsx]

## Sheet: Sheet1
S1 Table. Deleterious mutations identified in the Brunei breast cancer patients
BRCA2 (NM_000059.3)
Exon	Variant	AA change	Rep/Nov	Type	Freq. (%) n=120	Freq. in Ethnicity (%)			dbSNP	Ref	Method Sanger/NGS	Classification from database and Population database				Final variant classification
						Malay n=94	Chinese n=19	Others n=7				ClinVar	Varsome	gnomAD AF (v2.1.1)	1000 genome AF	ACMG Criteria	ACMG Classification
10	c.1763_ 1766 delATAA	N588Sfs* 612	Rep	FS	1 (0.8)	1 (1.1)	0 (0.0)	0 (0.0)	rs80359303	[33, 51]	Sanger	Pathogenic	Pathogenic	No data	No data	PVS1, PM2, PM4, PP3, PP4, PP5	Pathogenic
11	c.3170_3174delAGAAA	K1057Tfs*1064	Rep	FS	1 (0.8)	1 (1.1)	0 (0.0)	0 (0.0)	rs80359373	[52, 53]	Sanger	Pathogenic	Pathogenic	2.5e-05	No data	PVS1, PM2, PM4, PP3, PP4, PP5	Pathogenic
11	c.5164_5165delAG	S1722Yfs*1725	Rep	FS	3 (2.5)	0 (0.0)	3 (15.8)	0 (0.0)	rs80359490	[18, 34, 54, 55]	Sanger and NGS	Pathogenic	Pathogenic	3.189e-05	No data	PVS1, PM2, PM4, PP1, PP3, PP4, PP5	Pathogenic
