# Supplementary material for: Prevalence and spectrum of germline BRCA1 and BRCA2 mutations in multiethnic cohort of breast cancer patients in Brunei Darussalam
Source: PLoS One. 2025 Jun 18;20(6):e0312635. doi: 10.1371/journal.pone.0312635 (PMC12176220; doi:10.1371/journal.pone.0312635)
Supplement: S2 Table — AA, amino acid; AF, Allele Frequency; B, Benign; D, Damaging; Freq, Frequency; N, Neutral; NA, Not Available; Nov, Novel; PrD, Probably Damaging; Ref, Reference; Rep, Reported; T, Tolerated. (XLSX) [file pone.0312635.s004.xlsx]

## Sheet: Sheet1
S2 Table. Damaging missense variants identified in the Brunei breast cancer patients
BRCA2 (NM_000059.3)
Exon	Variant	AA change	Rep/Nov	Freq. (%) n=120	Freq. in Ethnicity (%)			dbSNP	Ref	Method Sanger/NGS	Prediction/Score of functional effect of missense mutations						Classification from database and Population database				Final variant classification
					Malay n=94	Chinese n=19	Others n=7				SIFT	HDIV	HVAR	CADD	FATHMM-MKL	DANN	ClinVar	Varsome	gnomAD AF v2.1.1	1000 genome AF	ACMG Criteria	ACMG Classification
20	c.8524C>T	R2842C	Rep	1 (0.8)	1 (1.1)	0 (0.0)	0 (0.0)	rs80359104	[56-59]	Sanger and NGS	0/D	1/PrD	1/PrD	4.459/D	0.945/D	0.999/D	Conflicting interpretations of pathogenicity	Likely pathogenic	1.06e-05	No data	PS3, PM2, PP3, PP5	Likely Pathogenic
