# Supplementary material for: Prevalence and spectrum of germline BRCA1 and BRCA2 mutations in multiethnic cohort of breast cancer patients in Brunei Darussalam
Source: PLoS One. 2025 Jun 18;20(6):e0312635. doi: 10.1371/journal.pone.0312635 (PMC12176220; doi:10.1371/journal.pone.0312635)
Supplement: S3 Table — AA, amino acid; AF, Allele Frequency; B, Benign; D, Damaging; Freq, Frequency; N, Neutral; NA, Not Available; Nov, Novel; PoD, Possibly Damaging; PrD, Probably Damaging; Ref, Reference; Rep, Reported; T, Tolerated; VUS, Variant of uncertain significance. (XLSX) [file pone.0312635.s005.xlsx]

## Sheet: Sheet1
S3 Table. Frequency and classification of missense variants identified in the Brunei breast cancer patients
BRCA1 (NM_007924.3)
Exon	Variant	AA change	Rep/Nov	Freq. (%) n=120	Freq. in Ethnicity (%)			dbSNP	Ref	Method Sanger/NGS	Prediction/Score of functional effect of missense mutations						Classification from database and Population database				Final variant classification
					Malay n=94	Chinese n=19	Others n=7				SIFT	HDIV	HVAR	CADD	FATHMM-MKL	DANN	ClinVar	Varsome	gnomAD AF v2.1.1	1000 genome AF	ACMG Criteria	ACMG Classification
8	c.533T>A	V178D	Rep	1 (0.8)	1 (1.1)	0 (0.0)	0 (0.0)	rs876660085		Sanger and NGS	0/D	0.627/PoD	0.196/B	5.497/D	0.905/D	0.984/D	VUS	Likely pathogenic	3.185e-05	No data	PP2, PP3	VUS
11	c.1397G>T	R466L	Nov	1 (0.8)	1 (1.1)	0 (0.0)	0 (0.0)	NA		Sanger and NGS	0.001/D	0.999/PrD	0.990/PrD	1.824/D	0.166/N	0.996/D	NA	VUS	No data	No data	PM2, PP3	VUS
11	c.1905T>G	N635K	Rep	1 (0.8)	1 (1.1)	0 (0.0)	0 (0.0)	NA		Sanger and NGS	0.04/D	0.048/B	0.010/B	1.194/N	0.095/N	0.938/T	VUS	VUS	No data	No data	PM2, PP2, BP4	VUS
11	c.2077G>A	D693N	Rep	1 (0.8)	1 (1.1)	0 (0.0)	0 (0.0)	rs4986850		Sanger and NGS	0.011/D	0/B	0.010/B	1.507/N	0.103/N	0.991/D	Benign	Benign	0.058	0.034	BA1, BP6	Benign
11	c.2082C>G	S694R	Nov	1 (0.8)	1 (1.1)	0 (0.0)	0 (0.0)	NA		Sanger and NGS	0.033/D	0.768/PoD	0.531/PoD	1.533/N	0.042/N	0.993/D	NA	VUS	No data	No data	PM2, PP2, PP3, BP4	VUS
11	c.2536G>A	E846K	Rep	5 (4.2)	5 (5.3)	0 (0.0)	0 (0.0)	rs786203523		Sanger and NGS	0.002/D	0.831/PoD	0.745/PoD	2.516/D	0.961/D	0.999/D	VUS	VUS	No data	No data	PM2, PP2, PP3	VUS
11	c.2566T>C	Y856H	Rep	6 (5.0)	3 (3.2)	3 (15.8)	0 (0.0)	rs80356892	[60]	Sanger and NGS	0.014/D	0.730/PoD	0.733/PoD	2.776/D	0.939/D	0.998/D	Benign	Likely benign	0.00163	0.003	BP6, BS2, BS3	Benign
11	c.2612C>T	P871L	Rep	74 (61.7)	58 (61.7)	12 (63.2)	4 (57.1)	rs799917	[61]	Sanger and NGS	1/T	0/B	0/B	1.865/D	0.017/N	0.884/T	Benign	Benign	0.413	0.544	BA1, BS2, BP4, BP6	Benign
11	c.3113A>G	E1038G	Rep	68 (56.7)	52 (55.3)	11 (57.9)	5 (71.4)	rs16941	[61]	Sanger and NGS	0.028/D	0.936/PoD	0.606/PoD	1.359/N	0.050/N	0.991/D	Benign	Benign	0.343	0.336	BA1, BS2, BP6	Benign
11	c.3478A>G	K1160E	Nov	1 (0.8)	1 (1.1)	0 (0.0)	0 (0.0)	NA		Sanger and NGS	0.025/D	0.614/PoD	0.347/B	2.283/D	0.072/N	0.996/D	NA	VUS	No data	No data	PM2, PP2, PP3	VUS
11	c.3548A>G	K1183R	Rep	69 (57.5)	54 (57.4)	12 (63.2)	3 (42.9)	rs16942		Sanger and NGS	1/T	0/B	0.001/B	-0.357/N	0.017/N	0.107/T	Benign	Benign	0.349	0.353	BA1, BS2, BP4, BP6	Benign
11	c.3611G>A	R1204K	Nov	1 (0.8)	1 (1.1)	0 (0.0)	0 (0.0)	NA		Sanger and NGS	0.061/T	0.001/B	0.010/B	0.264/N	0.172/N	0.748/T	NA	VUS	No data	No data	PM2, PM5, BP4	VUS
11	c.3625T>G	L1209V	Rep	1 (0.8)	1 (1.1)	0 (0.0)	0 (0.0)	rs273900711		Sanger and NGS	0.008/D	0.956/PoD	0.549/PoD	2.860/D	0.823/D	0.998/D	VUS	Likely pathogenic	7.96e-06	No data	PM1, PP2, PP3	VUS
16	c.4837A>G	S1613G	Rep	68 (56.7)	52 (55.3)	11 (57.9)	5 (71.4)	rs1799966	[61]	Sanger and NGS	0.032/D	0.255/B	0.038/B	0.568/N	0.031/N	0.973/D	Benign	Benign	No data	0.356	BA1, BP4, BP6	Benign
17	c.5068A>C	K1690Q	Rep	1 (0.8)	1 (1.1)	0 (0.0)	0 (0.0)	rs397507239	[62,63]	Sanger and NGS	0.003/D	0.730/PoD	0.066/B	3.481/D	0.919/D	0.995/D	Conflicting interpretations of pathogenicity	Likely pathogenic	No data	No data	BS3, PM1, PM2, PP2, PP3	VUS
BRCA2 (NM_000059.3)
10	c.865A>C	N289H	Rep	11 (9.2)	10 (10.6)	1 (5.3)	0 (0.0)	rs766173		Sanger and NGS	0.002/D	0.278/B	0.034/B	1.770/D	0.100/N	0.994/D	Benign	Benign	0.0496	0.074	BA1, BP6, BP4	Benign
10	c.1114A>C	N372H	Rep	56 (46.7)	48 (51.1)	6 (31.6)	2 (28.6)	rs144848	[64]	Sanger and NGS	0.139/T	0/B	0/B	0.979/N	0.087/N	0.932/T	Benign	Benign	0.273	0.249	BA1, BP6, BP4	Benign
10	c.1478C>T	P493L	Rep	3 (2.5)	3 (3.2)	0 (0.0)	0 (0.0)	rs786202916		Sanger and NGS	1/T	0.001/B	0.002/B	-0.462/N	0.030/T	0.350/T	Conflicting interpretations of pathogenicity	VUS	No data	No data	PM2, BP4	VUS
10	c.1826A>G	Q609R	Rep	1 (0.8)	1 (1.1)	0 (0.0)	0 (0.0)	rs80358473		Sanger and NGS	0.319/T	0.016/B	0.021/B	1.651/N	0.144/N	0.992/D	VUS	VUS	No data	No data	PM2, BP4	VUS
11	c.2034T>G	N678K	Nov	1 (0.8)	1 (1.1)	0 (0.0)	0 (0.0)	NA		Sanger and NGS	0.23/T	0.004/B	0.004/B	0.262/N	0.063/N	0.944/T	NA	VUS	No data	No data	PM2, BP4	VUS
11	c.2170A>G	K724E	Nov	1 (0.8)	1 (1.1)	0 (0.0)	0 (0.0)	NA		Sanger and NGS	0.052/T	0/B	0/B	0.495/N	0.036/N	0.788/T	NA	VUS	No data	No data	PM2, BP4	VUS
11	c.2275C>T	L759F	Rep	1 (0.8)	1 (1.1)	0 (0.0)	0 (0.0)	rs80358497		Sanger and NGS	0.948/T	0/B	0/B	-1.871/N	0.008/N	0.163/T	VUS	VUS	No data	No data	PM2, BP4	VUS
11	c.2428A>G	T810A	Rep	1 (0.8)	0 (0.0)	0 (0.0)	1 (14.3)	rs80358508		Sanger and NGS	0.188/T	0.017/B	0.005/B	0.407/N	0.165/N	0.901/T	VUS	VUS	No data	No data	PM2, BP4	VUS
11	c.2787A>C	L929F	Nov	1 (0.8)	1 (1.1)	0 (0.0)	0 (0.0)	NA		Sanger and NGS	0.060/T	0.019/B	0.004/B	0.360/N	0.104/N	0.988/D	NA	VUS	No data	No data	PM2, PM5, BP4	VUS
11	c.2971A>G	N991D	Rep	8 (6.7)	8 (8.5)	0 (0.0)	0 (0.0)	rs1799944		Sanger and NGS	1/T	0/B	0/B	0.010/N	0.006/N	0.150/T	Benign	Benign	0.0522	0.08	BA1, BP6, BP4	Benign
11	c.3160G>A	D1054N	Nov	1 (0.8)	0 (0.0)	0 (0.0)	1 (14.3)	NA		Sanger and NGS	0.267/T	0.013/B	0.007/B	0.562/N	0.145/N	0.923/T	NA	VUS	No data	No data	PM2, BP4	VUS
11	c.3445A>G	M1149V	Rep	2 (1.7)	2 (2.1)	0 (0.0)	0 (0.0)	rs80358589		Sanger and NGS	0.208/T	0/B	0.001/B	-0.496/N	0.083/N	0.331/T	Conflicting interpretations of pathogenicity	VUS	0.000163	0.001	PM2, BP4	VUS
11	c.3532A>G	S1178G	Rep	2 (1.7)	2 (2.1)	0 (0.0)	0 (0.0)	rs41293481		Sanger and NGS	0.230/T	0.003/B	0.002/B	0.232/N	0.061/N	0.758/T	VUS	VUS	No data	No data	PM2, BP4	VUS
11	c.4100A>G	K1367R	Nov	2 (1.7)	2 (2.1)	0 (0.0)	0 (0.0)	NA		Sanger and NGS	0.067/T	0.386/B	0.075/B	2.463/N	0.225/N	0.997/D	NA	VUS	No data	No data	PM1, PM2, BP4	VUS
11	c.4311T>G	S1437R	Nov	2 (1.7)	2 (2.1)	0 (0.0)	0 (0.0)	NA		Sanger and NGS	1/T	0.001/B	0.003/B	-1.764/N	0.014/N	0.152/T	VUS	VUS	No data	No data	PM1, PM2, BP4	VUS
11	c.4520A>G	Q1507R	Rep	4 (3.3)	3 (3.2)	1 (5.3)	0 (0.0)	NA		Sanger and NGS	0.014/D	0.842/PoD	0.302/B	1.326/N	0.114/N	0.981/D	VUS	VUS	4e-06	No data	PM1, PM2, PP3, BP4	VUS
11	c.4712A>T	E1571V	Rep	1 (0.8)	0 (0.0)	1 (5.3)	0 (0.0)	NA		Sanger and NGS	0.007/D	0.93/PoD	0.289/B	1.616/N	0.194/N	0.982/D	VUS	VUS	3.98e-06	No data	PM1, PM2, PP3, BP4	VUS
11	c.4797T>G	N1599K	Nov	1 (0.8)	1 (1.1)	0 (0.0)	0 (0.0)	NA		Sanger and NGS	0.042/D	0.099/B	0.017/B	0.283/N	0.106/N	0.937/T	NA	VUS	3.18e-05	No data	PM1, PM2, BP4	VUS
11	c.5081G>C	R1694T	Rep	1 (0.8)	1 (1.1)	0 (0.0)	0 (0.0)	rs753721331		Sanger and NGS	0.009/D	0.92/PoD	0.726/PoD	2.308/D	0.638/N	0.971/D	VUS	VUS	7.55e-06	No data	PM1, PM2, PP3	VUS
11	c.5188A>G	N1730D	Nov	1 (0.8)	1 (1.1)	0 (0.0)	0 (0.0)	NA		Sanger and NGS	0.026/D	0.675/PoD	0.173/B	1.193/N	0.171/N	0.902/T	NA	VUS	No data	No data	PM1, PM2, PM5, BP4	VUS
11	c.5984A>G	N1995S	Rep	2 (1.7)	1 (1.1)	0 (0.0)	1 (14.3)	rs587781552		Sanger and NGS	0.001/D	0.005/B	0.01/B	2.882/D	0.987/D	0.997/D	VUS	VUS	No data	No data	PM2, PP3	VUS
11	c.6020C>G	T2007S	Nov	1 (0.8)	1 (1.1)	0 (0.0)	0 (0.0)	NA		Sanger and NGS	0.561/T	0.003/B	0.002/B	0.772/N	0.346/N	0.219/T	NA	VUS	No data	No data	PM2, BP4	VUS
11	c.6322C>T	R2108C	Rep	1 (0.8)	0 (0.0)	1 (5.3)	0 (0.0)	rs55794205		Sanger and NGS	0.1/T	0/B	0/B	0.764/N	0.001/N	0.949/T	Benign	Benign	0.000566	0.001	BP4, BP6	Likely benign
11	c.6412G>T	V2138F	Rep	2 (1.7)	2 (2.1)	0 (0.0)	0 (0.0)	rs11571659		Sanger and NGS	0.032/D	0.255/B	0.037/B	0.255/N	0.093/N	0.930/T	Conflicting interpretations of pathogenicity	VUS	0.00103	0.997	BA1, BP4, PP5	Benign
11	c.6761T>A	F2254Y	Rep	2 (1.7)	2 (2.1)	0 (0.0)	0 (0.0)	rs786202915		Sanger and NGS	0.043/D	0.856/PoD	0.383/B	1.627/N	0.252/N	0.904/T	Conflicting interpretations of pathogenicity	VUS	No data	No data	PM2, BP4	VUS
11	c.6762T>A	F2254L	Rep	1 (0.8)	1 (1.1)	0 (0.0)	0 (0.0)	NA		Sanger and NGS	0.2/T	0.006/B	0.005/B	1.002/N	0.129/N	0.374/T	NA	VUS	No data	No data	PM2, BP4	VUS
12	c.6857A>G	K2286R	Nov	1 (0.8)	1 (1.1)	0 (0.0)	0 (0.0)	NA		Sanger and NGS	0/D	1/PrD	0.998/PrD	3.924/D	0.976/D	0.999/D	NA	VUS	No data	No data	PM2, PP3	VUS
14	c.7052C>G	A2351G	Rep	5 (4.2)	2 (2.1)	2 (10.5)	1 (14.3)	rs80358932		Sanger and NGS	0.011/D	0.651/PoD	0.122/B	1.785/D	0.106/N	0.984/D	Benign	Likely benign	0.000145	0.001	PM1, PP3, BP4, BP6	Likely benign
14	c.7102T>G	L2368V	Rep	2 (1.7)	1 (1.1)	1 (5.3)	0 (0.0)	rs397507382		Sanger and NGS	0.066/T	0.18/B	0.03/B	2.097/D	0.331/N	0.996/D	Conflicting interpretations of pathogenicity	VUS	7.79e-05	No data	PM1, PM2, BP4	VUS
14	c.7397T>C	V2466A	Rep	44 (36.7)	31 (33.0)	11 (57.9)	2 (28.6)	rs169547		Sanger and NGS	1/T	0.793/PoD	0.355/B	0.863/N	4.5E-04/N	0.169/T	Benign	Benign	0.993	0.976	BA1, BP4, BP6, PM1	Benign
15	c.7565C>G	S2522C	Nov	1 (0.8)	1 (1.1)	0 (0.0)	0 (0.0)	NA		Sanger and NGS	0.002/D	1/PrD	0.968/PrD	4.052/D	0.963/D	0.993/D	NA	VUS	No data	No data	PM1, PM2, PP3	VUS
18	c.8095A>G	N2699D	Nov	1 (0.8)	1 (1.1)	0 (0.0)	0 (0.0)	NA		Sanger and NGS	0.589/T	0.012/B	0.011/B	0.216/N	0.039/N	0.684/T	NA	VUS	No data	No data	PM1, PM2, BP4	VUS
18	c.8215G>A	V2739I	Rep	2 (1.7)	2 (2.1)	0 (0.0)	0 (0.0)	rs80359069		Sanger and NGS	0.162/T	0B	0/B	1.177/N	0.533/N	0.869/T	Conflicting interpretations of pathogenicity	VUS	No data	No data	PM1, PM2, BP4	VUS
19	c.8356G>A	A2786T	Rep	2 (1.7)	2 (2.1)	0 (0.0)	0 (0.0)	rs80359077		Sanger and NGS	0.002/D	1/PrD	0.988/PrD	2.746/D	0.993/D	0.999/D	Conflicting interpretations of pathogenicity	VUS	5.66e-05	No data	PM1, PM2, PP3	VUS
19	c.8396G>A	R2799K	Nov	8 (6.7)	6 (6.4)	0 (0.0)	2 (28.6)	NA		Sanger and NGS	0.002/D	0.998/PrD	0.994/PrD	4.043/D	0.994/D	0.997/D	NA	VUS	No data	No data	PM1, PM2, PP3	VUS
25	c.9286G>A	E3096K	Rep	1 (0.8)	1 (1.1)	0 (0.0)	0 (0.0)	rs80359199		Sanger and NGS	0/D	1/PrD	0.97/PrD	2.833/D	0.947/D	0.999/D	VUS	VUS	3.99e-06	No data	PM1, PM2, PP3	VUS
25	c.9424G>A	D3142N	Nov	1 (0.8)	1 (1.1)	0 (0.0)	0 (0.0)	NA		Sanger and NGS	0.142/T	0.946/PoD	0.614/PoD	3.236/D	0.891/D	0.998/D	NA	VUS	No data	No data	PM2, PP3	VUS
26	c.9536A>G	K3179R	Rep	1 (0.8)	0 (0.0)	1 (5.3)	0 (0.0)	NA		Sanger and NGS	0.004/D	1/PrD	0.999/PrD	3.666/D	0.972/D	0.999/D	VUS	VUS	No data	No data	PM2, PP3	VUS
27	c.10111 A>G	T3371A	Rep	1 (0.8)	1 (1.1)	0 (0.0)	0 (0.0)	rs80358393		Sanger and NGS	0.184/T	0.214/B	0.031/B	1.516/N	0.099/N	0.982/D	Conflicting interpretations of pathogenicity	VUS	7.08e-06	No data	PM2, BP4	VUS
27	c.10234 A>G	I3412V	Rep	1 (0.8)	0 (0.0)	1 (5.3)	0 (0.0)	rs1801426		Sanger and NGS	0.923/T	0.002/B	0.004/B	0.043/N	0.019/N	0.492/T	Benign	Benign	0.0248	No data	BA1, BP4, BP6	Benign
