# Supplementary material for: Prevalence and spectrum of germline BRCA1 and BRCA2 mutations in multiethnic cohort of breast cancer patients in Brunei Darussalam
Source: PLoS One. 2025 Jun 18;20(6):e0312635. doi: 10.1371/journal.pone.0312635 (PMC12176220; doi:10.1371/journal.pone.0312635)
Supplement: S4 Table — AA, amino acid; AF, Allele Frequency; Freq, Frequency; NA, Not Available; Nov, Novel; Rep, Reported. (XLSX) [file pone.0312635.s006.xlsx]

## Sheet: Sheet1
S4 Table. Synonymous variants identified in the Brunei breast cancer patients
BRCA1 (NM_007924.3)
Exon	Variant	AA change	Rep/Nov	Freq. (%) n=120	Freq. in Ethnicity (%)			dbSNP	Method Sanger/NGS	Classification from database and Population database				Final variant classification
					Malay n=94	Chinese n=19	Others n=7			ClinVar	Varsome	gnomAD AF v2.1.1	1000 genome AF	ACMG Criteria	ACMG Classification
3	c.114G>A	K38K	Rep	5 (4.2)	5 (5.3)	0 (0.0)	0 (0.0)	rs1800062		Benign	Benign	0.00417	0.013	BP4, BP6, BP7	Likely benign
11	c.747T>A	T249T	Nov	1 (0.8)	1 (1.1)	0 (0.0)	0 (0.0)	NA		NA	Likely benign	No data	No data	BP4, BP7, PM2	Likely benign
11	c.837T>C	H279H	Rep	1 (0.8)	0 (0.0)	1 (5.3)	0 (0.0)	rs775477245	Sanger and NGS	Likely benign	Benign	3.54e-05	No data	BP4, BP6, BP7	Likely benign
11	c.2082C>T	S694S	Rep	64 (53.3)	49 (52.1)	11 (57.9)	4 (57.1)	rs1799949	Sanger and NGS	Benign	Benign	0.349	0.336	BA1, BP6	Benign
11	c.2292A>G	V764V	Rep	1 (0.8)	1 (1.1)	0 (0.0)	0 (0.0)	rs1555589969	Sanger and NGS	Likely benign	Likely benign	No data	No data	BP4, BP6, BP7, PM2	Likely benign
11	c.2311T>C	L771L	Rep	73 (60.8)	57 (60.6)	12 (63.2)	4 (57.1)	rs16940	Sanger and NGS	Benign	Benign	0.342	0.335	BA1, BP6	Benign
11	c.2883C>T	N961N	Rep	2 (1.7)	1 (1.1)	1 (5.3)	0 (0.0)	rs201190540	Sanger and NGS	Likely benign	Benign	1.06e-05	No data	BP4, BP6, BP7	Likely benign
11	c.3366A>G	T1122T	Nov	1 (0.8)	1 (1.1)	0 (0.0)	0 (0.0)	NA	Sanger and NGS	NA	Likely benign	No data	No data	BP4, BP7, PM2	Likely benign
11	c.3408T>G	P1136P	Nov	1 (0.8)	1 (1.1)	0 (0.0)	0 (0.0)	NA	Sanger and NGS	NA	Likely benign	No data	No data	BP4, BP7, PM2	Likely benign
11	c.3555G>A	E1185E	Nov	1 (0.8)	1 (1.1)	0 (0.0)	0 (0.0)	NA	Sanger and NGS	NA	Likely benign	3.98e-06	No data	BP4, BP7	Likely benign
11	c.3738C>A	T1246T	Nov	1 (0.8)	1 (1.1)	0 (0.0)	0 (0.0)	NA	Sanger and NGS	NA	Likely benign	1.59e-05	No data	BP4, BP7	Likely benign
13	c.4308T>C	S1436S	Rep	66 (55.0)	51 (54.3)	11 (57.9)	4 (57.1)	rs1060915	Sanger and NGS	Benign	Benign	0.343	0.336	BA1, BP6	Benign
13	c.4308T>G	S1436S	Nov	1 (0.8)	1 (1.1)	0 (0.0)	0 (0.0)	NA	Sanger and NGS	Benign	Benign	No data	No data	BP4, BP6, BP7, PM2	Likely benign
14	c.4455C>G	T1485T	Nov	1 (0.8)	1 (1.1)	0 (0.0)	0 (0.0)	NA	Sanger and NGS	NA	Likely benign	No data	No data	BP4, BP7, PM2	Likely benign
BRCA2 (NM_000059.3)
5	c.441A>G	Q147Q	Rep	1 (0.8)	1 (1.1)	0 (0.0)	0 (0.0)	rs80358676	Sanger and NGS	Likely benign	Benign	3.59e-05	No data	BP6, BP4, BP7	Benign
10	c.912A>G	E304E	Nov	1 (0.8)	1 (1.1)	0 (0.0)	0 (0.0)	NA	Sanger and NGS	NA	Likely benign	No data	No data	BP4, BP7, PM2	Likely benign
10	c.1275A>G	E425E	Rep	1 (0.8)	0 (0.0)	1 (5.3)	0 (0.0)	rs34355306	Sanger and NGS	Benign	Benign	0.00128	0.007	BP4, BP6, BP7	Benign
10	c.1362A>G	K454K	Rep	1 (0.8)	1 (1.1)	0 (0.0)	0 (0.0)	rs55919657	Sanger and NGS	Benign	Benign	0.000354	0.001	BP4, BP6, BP7	Benign
10	c.1365A>G	S455S	Rep	10 (8.3)	9 (9.6)	1 (5.3)	0 (0.0)	rs1801439	Sanger and NGS	Benign	Benign	0.0499	0.074	BA1, BP4, BP6, BP7	Benign
10	c.1731A>G	A577A	Nov	1 (0.8)	1 (1.1)	0 (0.0)	0 (0.0)	NA	Sanger and NGS	NA	Likely benign	No data	No data	BP4, BP7, PM2	Likely benign
10	c.1767G>A	K589K	Nov	1 (0.8)	1 (1.1)	0 (0.0)	0 (0.0)	NA	Sanger and NGS	NA	Likely benign	No data	No data	BP4, BP7, PM2	Likely benign
11	c.2229T>C	H743H	Rep	10 (8.3)	9 (9.6)	1 (5.3)	0 (0.0)	rs1801499	Sanger and NGS	Benign	Benign	0.0503	0.073	BA1, BP4, BP6, BP7	Benign
11	c.2901A>G	L967L	Nov	5 (4.2)	3 (3.2)	2 (10.5)	0 (0.0)	NA	Sanger and NGS	NA	Likely benign	No data	0.021	BP4, BP7	Likely benign
11	c.2949A>G	P983P	Rep	5 (4.2)	3 (3.2)	2 (10.5)	0 (0.0)	rs762378787	Sanger and NGS	Likely benign	Benign	4.02e-06	0.021	BP4, BP6, BP7	Benign
11	c.3396A>G	K1132K	Rep	60 (50.0)	45 (47.9)	10 (52.6)	5 (71.4)	rs1801406	Sanger and NGS	Benign	Benign	0.295	0.267	BA1, BP4, BP6, BP7	Benign
11	c.3420T>C	S1140S	Rep	1 (0.8)	1 (1.1)	0 (0.0)	0 (0.0)	rs118093942	Sanger and NGS	Benign	Benign	0.000301	0.001	BP4, BP6, BP7	Benign
11	c.3807T>C	V1269V	Rep	41 (34.2)	31 (33.0)	7 (36.8)	3 (42.9)	rs543304	Sanger and NGS	Benign	Benign	0.175	0.168	BA1, BP4, BP6, BP7	Benign
11	c.4563A>G	L1521L	Rep	120 (100)	94 (100.0)	19 (100.0)	7 (100.0)	rs206075	Sanger and NGS	Benign	Benign	0.993	0.974	BA1, BP4, BP6, BP7	Benign
11	c.4578A>G	T1526T	Rep	3 (2.5)	3 (3.2)	0 (0.0)	0 (0.0)	rs202022822	Sanger and NGS	Benign	Benign	0.000188	0.0002	BP4, BP6, BP7	Benign
11	c.6513G>C	V2171V	Rep	120 (100)	94 (100.0)	19 (100.0)	7 (100.0)	rs206076	Sanger and NGS	Benign	Benign	0.993	0.999	BA1, BP4, BP6, BP7	Benign
14	c.7242A>G	S2414S	Rep	57 (47.5)	41 (43.6)	11 (57.9)	5 (71.4)	rs1799955	Sanger and NGS	Benign	Benign	0.226	0.233	BA1, BP4, BP6, BP7	Benign
20	c.8604A>G	K2868K	Nov	1 (0.8)	1 (1.1)	0 (0.0)	0 (0.0)	NA	Sanger and NGS	NA	Likely benign	No data	No data	BP4, BP7, PM2	Likely benign
26	c.9612T>A	T3204T	Nov	1 (0.8)	0 (0.0)	0 (0.0)	1 (14.3)	NA	Sanger and NGS	NA	Likely benign	No data	No data	BP4, BP7, PM2	Likely benign
26	c.9618A>G	Q3206Q	Nov	1 (0.8)	0 (0.0)	1 (5.3)	0 (0.0)	NA	Sanger and NGS	NA	Likely benign	No data	No data	BP4, BP7, PM2	Likely benign
27	c.9963G>A	Q3321Q	Nov	4 (3.3)	3 (3.2)	1 (5.3)	0 (0.0)	NA	Sanger and NGS	NA	Likely benign	No data	No data	BP4, BP7, PM2	Likely benign
27	c.9972A>G	P3324P	Rep	1 (0.8)	1 (1.1)	0 (0.0)	0 (0.0)	rs786201647	Sanger and NGS	Likely benign	Benign	1.2e-05	No data	BP4, BP6, BP7	Benign
