# Supplementary material for: Prevalence and spectrum of germline BRCA1 and BRCA2 mutations in multiethnic cohort of breast cancer patients in Brunei Darussalam
Source: PLoS One. 2025 Jun 18;20(6):e0312635. doi: 10.1371/journal.pone.0312635 (PMC12176220; doi:10.1371/journal.pone.0312635)
Supplement: S5 Table — + , Positive; -, Negative; ‘XX, year diagnosed or deceased; AA, Amino acid; Aff, Affected; Au, Aunt; Bil., Bilateral; Br, Breast; Bro, Brother; Ca, Cancer; Chi, Chinese; Cou, Cousin; Dau, Daughter; de., deceased; dx., diagnosed; DC, Ductal carcinoma; DCIS, Ductal carcinoma in situ; ER, Oestrogen receptor; Eth, Ethnicity; F, Female; Fa, Father; Gen, Gender; GrMo, Grandmother; Her2, Human Epidermal Growth Receptor-2; IDC, Invasive ductal carcinoma; ILC, Invasive lobular carcinoma; L, Left; Liv, Liver; Lu, Lung; M, Male; Mal, Malay; Mat, Maternal; Mo, Mother; O, Older; Ov, Ovarian; Pat, Paternal; PR, Progesterone receptor; R, Right; Rec, Rectal; Sis, Sister; Sync, Synchronous; Uni, Unilateral; Y, Younger; yr., years. (XLSX) [file pone.0312635.s007.xlsx]

## Sheet: Sheet1
S5 Table. Characteristics of the Brunei breast cancer patients with deleterious and damaging missense mutations.
Study ID	Gen	Eth	Diagnosis			Age at D (yr)	Aff gene	Mutation (AA change)	Family history	Vital status
			Aff Br	Type	Subtype
2G-066	M	Mal	Bil. L	IDC	Luminal B	53	BRCA2	c.1763_1766delATAAA (N588Sfs*612)	Mo (Br, de.’02), Sis O (Br, de.’06), Bro Y (Lu Ca, de.’12).	Alive
			Bil. R	DCIS	Luminal A	55
2G-021	F	Mal	Uni	IDC	TNBC	40	BRCA2	c.3170_3174delAGAAA (K1057Tfs*1064)	Sis Y (Br, dx. & de. ’10), Fa (Lu Ca, dx. ’11, de. ’12).	Alive
2G-027	F	Chi	Uni	ILC	Luminal B	52	BRCA2	c.5164_5165delAG (S1722Yfs*1725)	Son (Brain Ca, de.12yr), Cou F Mat (Bil. Br, de.), Au Pat (Liv Ca, dx. ’05, de.).	Deceased
4G-003	F	Chi	Uni	DC	Luminal A	31	BRCA2	c.5164_5165delAG (S1722Yfs*1725)	Mo [4G-004] (Bil. Br, 59yr), Au Mat (Br, 40+yr), GrMo Mat (Ov Ca, de.’86).	Deceased
4G-004	F	Chi	Bil. Sync L	IDC	Luminal B	59	BRCA2	c.5164_5165delAG (S1722Yfs*1725)	Mo (Ov, de.’86), Sis Y (Br, 40+yr), Dau [4G-003] (Br, 31yr).	Alive
			Bil. Sync R	IDC	Luminal B
2G-022	F	Mal	Uni	IDC	Luminal B	44	BRCA2	c.8524C>T (R2842C)	None	Alive
